# Supplementary material for: MAIT Cell Activation and Functions
Source: Front Immunol. 2020 May 27;11:1014. doi: 10.3389/fimmu.2020.01014 (PMC7267072; doi:10.3389/fimmu.2020.01014)
Supplement: Supplementary Table 1 — Effects on MAIT cell activation and functions of various bacterial pathogens. [file Table_1.XLSX]

## Sheet: Supplementary Table 1
Pathogen	Host cells/species	MAIT cell activity	MAIT cell mechanism of activation	Activation element	MAIT cell expansion	Effector functions		Reference
						Cytokine secretion	Cytotoxicity
Escherichia coli	Human monocytes; BMDCs; peritoneal macrophages	↑	TCR-dependent	MR1		IFN-γ		Le Bourhis L et al. Nat Immunol 2010	(9)
Pseudomonas aeroginosa; Klebsiella pneumoniae; Lactobacillus acidophilus; Staphylococcus aureus; Staphylococcus epidermidis	Human BMDCs	↑	TCR-dependent	MR1				Le Bourhis L et al. Nat Immunol 2010	(9)
Enterococcus faecalis; Streptococcus group A	Human monocytes	↑	TCR-dependent	MR1				Le Bourhis L et al. Nat Immunol 2010	(9)
Saccharomyces cerevisiae, Candida glabrata, Candida albicans	Human BMDCs	↑	TCR-dependent	MR1				Le Bourhis Let al. Nat Immunol 2010	(9)
Mycobacterium abscessus	Mouse BMDCs	↑	TCR-dependent	MR1				Le Bourhis L et al. Nat Immunol 2010	(9)
Mycobacterium tuberculosis	Lung epithelial cell lines	↑	TCR-dependent	MR1		IFN-γ		Le Bourhis L et al. Nat Immunol 2010	(9)
Escherichia coli, Salmonella enterica Typhimurium	HeLa-hMR1	↑	TCR-dependent	MR1			Granulysin, perforin	Le Bourhis L et al. PLoS Pathog 2013	(25)
Shigella flexneri	HeLa-hMR1	↑	TCR-dependent	MR1			MAIT cells lyse infected epithelial cells.	Le Bourhis L et al. PLoS Pathog 2013	(25)
Mycobacterium bovis BCG	Macrophages	↑	TCR-dependent	MR1, IL-12		IFN-γ, IL-17A, IL-12		Chua WJ et al. Infect Immun 2012	(12)
Streptococcus pneumoniae	Monocytes or their cell lines	↑	TCR-independent	IL-12, IL-18		IFN-γ		Kurioka A et al. J Infect Dis 2018	(64)
Streptococcus pneumoniae	Macrophages	↑	TCR-dependent	MR1		IFN-γ		Kurioka A et al. J Infect Dis 2018	(64)
Streptococcus pneumoniae	Human monocyte-derived dendritic cells; airway epithelial cells	↑	TCR-dependent	MR1		IFN-γ		Hartmann N et al. Am J Respir Cell Mol Biol 2018	(24)
Francisella tularensis	Mouse	↑	TCR-dependent	MR1, IL-12p40	↑	IFN-γ, IL-17A, TNF, iNOS, GM-CSF		Meierovics A et al. Proc Natl Acad Sci U S A 2013 Meierovics AI J Exp Med 2016	(61)
Salmonella enterica Typhimurium	Mouse	↑	TCR-dependent	MR1, antigen, TLR	↑	IL-17A, IFN-γ, TNF		Chen Z et al. Mucosal Immunol 2017	(22)
Legionella longbeachae	Mouse	↑	TCR-dependent	MR1	↑	IL-17A, IFN-γ, GM-CSF		Wang H et al. Nat Commun 2018	(62)
Haemophilus influenzae	Human pulmonary macrophages	↑	TCR-dependent	MR1		IFN-γ		Hinks TS et al. Am J Respir Crit Care Med 2016	(19)
DENV; influenza virus; HCV	Dendritic cells; macrophages	↑	TCR-independent	IL-18, IL-12, IL-15, IFN-α/β		IFN-γ, TNF	Granzyme B	van Wilgenburg B et al. Nat Commun 2016 Wilgenburg BV et al. Nat Commun 2018	(35) (52)
Abbreviations: ↑ increased; BMDCs: bone marrow–derived dendritic cells; DENV: dengue virus; GM-CSF: granulocyte-macrophage colony stimulating factor (CSF2); HCV: hepatitis C virus; HeLa-hMR1: epithelial cell line, overexpressing human MR1; IFN, interferon; IL, interleukin; iNOS: inducible nitric oxide synthase; MAIT, mucosal associated invariant T; MR1, major histocompatibility complex-related pr…
